# Supplementary material for: Nicotine exacerbates MASH via inducing intestinal dysbiosis and barrier dysfunction
Source: Commun Biol. 2025 Dec 5;8:1748. doi: 10.1038/s42003-025-09280-5 (PMC12680697; doi:10.1038/s42003-025-09280-5)
Supplement: Supplementary file 4 — Supplementary Data [file 42003_2025_9280_MOESM4_ESM.xlsx]

## Sheet: Fig. 1
Fig. 1 c. Serum alanine aminotransferase (ALT) and aspartate aminotransferase (AST) in mice.
U/L	Ctrl						Ctrl+NIC						CDAHFD						CDAHFD+NIC
ALT	22	25	30	32	33	23	19	24	26	28	32	35	308	350	351	290	425	226	568	420	398	388	371	407
AST	106	138	154	163	140	119	136	161	156	158	162	167	363	383	382	327	294	361	514	585	498	415	438	401
Fig. 1d. Hepatic triglyceride (TG) content
Ctrl	Ctrl+NIC	CDAHFD	CDAHFD+NIC
6.3671	7.3179	10.4961	12.3283
6.16413	9.03787	10.3198	13.5621
6.40449	9.40643	10.2397	12.2802
6.53269	8.96309	9.6201	15.3996
7.00275	9.97798	10.5549	13.4713
8.72272	10.026	11.4095	13.888
Fig. 1e. Hepatic total cholesterol (TCHO) content.
Ctrl	Ctrl+NIC	CDAHFD	CDAHFD+NIC
50.4525	50.5821	76.2134	77.3799
31.8852	64.4184	89.0128	95.7203
49.61	51.1977	64.386	78.3196
32.274	64.9045	61.943	73.0702
37.6206	57.8729	74.3015	99.1875
53.142	52.4615	62.2671	69.4734
Fig. 1f-i, Hepatic gene expression of pro-inflammatory cytokines Il1b, Il6 and Tnf-α, and anti-inflammatory cytokines Il10.
Il1b					Il6					Tnf-α					Il10
Ctrl	Ctrl+NIC	CDAHFD	CDAHFD+NIC		Ctrl	Ctrl+NIC	CDAHFD	CDAHFD+NIC		Ctrl	Ctrl+NIC	CDAHFD	CDAHFD+NIC		Ctrl	Ctrl+NIC	CDAHFD	CDAHFD+NIC
0.926819	2.9752	8.41656	8.62169		0.880957	1.35973	5.30061	7.98145		0.944914	1.0707	7.16474	10.0407		1.02007	0.670354	0.513791	0.28069
0.93751	2.07015	6.92909	8.20847		1.37567	1.88875	5.31432	7.53592		1.47668	1.50965	5.3056	10.5098		1.0222	0.666142	0.51834	0.214689
1.21363	1.67827	7.31371	8.23201		1.76714	3.25747	6.19433	7.79421		1.28129	2.67398	6.18414	10.721		1.14444	0.544138	0.482914	0.226986
0.969199	2.19516	6.02654	10.4412		0.715226	2.07052	4.99207	6.14474		0.806576	1.85167	6.55909	10.5688		0.98624	0.42387	0.302084	0.12945
0.910416	2.10833	6.85302	9.82687		0.734394	1.72684	6.21121	6.43444		0.776623	1.50427	6.72899	10.5188		0.864493	0.446136	0.290853	0.136199
1.0747	2.79645	6.19498	8.85435		0.888972	1.36073	4.10424	6.18038		0.892928	1.20753	6.61811	9.26411		0.982874	0.412173	0.318827	0.146833

## Sheet: Fig. 3
Fig 3a-c. Gene expression of ZO-1, occludin, and claudin-1.
Zo-1	Ctrl	Ctrl+NIC	CDAHFD	CDAHFD+NIC
	1.09138	0.866153	0.691435	0.585768
	0.87109	0.710356	0.751237	0.453026
	1.22509	0.753664	0.725243	0.586304
	0.948569	0.7398	0.73248	0.558253
	1.02845	0.774886	0.727055	0.331822
	0.880118	0.757701	0.693514	0.381965
Occludin	Ctrl	Ctrl+NIC	CDAHFD	CDAHFD+NIC
	0.948877	0.916835	0.96596	0.767595
	0.926488	0.892527	0.80532	0.685793
	1.05386	0.835257	0.892531	0.601886
	1.09068	0.84624	0.879832	0.740543
	0.99519	0.863737	0.950551	0.732686
	0.994407	0.776639	0.844765	0.712547
Claudin-1	Ctrl	Ctrl+NIC	CDAHFD	CDAHFD+NIC
	1.11198	0.911649	0.847495	0.624133
	0.870308	0.733363	0.695828	0.566851
	0.919145	0.802385	0.931664	0.46505
	1.06569	0.805701	0.760242	0.613707
	0.960838	0.720084	0.649711	0.47629
	1.09791	0.757433	0.708451	0.615572
Fig 3e-g. Western blot analysis for ZO-1, occludin, and claudin-1 normalized by β-actin
Zo-1	Ctrl	Ctrl+NIC	CDAHFD	CDAHFD+NIC
	1.0275	0.37311	0.588	0.216818
	1.04791	0.695519	0.632246	0.357163
	0.924589	0.517763	0.717566	0.350553
Occludin	Ctrl	Ctrl+NIC	CDAHFD	CDAHFD+NIC
	1.13863	0.554509	0.940189	0.399243
	0.724296	0.217359	0.68071	0.149663
	0.994156	0.429113	0.891662	0.416714
Claudin-1	Ctrl	Ctrl+NIC	CDAHFD	CDAHFD+NIC
	1.16333	0.670919	0.709498	0.323462
	0.800171	0.748818	0.707299	0.251905
	1.0429	0.567019	0.570172	0.30739
Fig 3i. IF staining quantification of claudin-1.
Claudin-1	Ctrl	Ctrl+NIC	CDAHFD	CDAHFD+NIC
	45.81	31.88	31.01	18.47
	41.63	26.37	22.77	12.93
	41.46	26.64	22.46	15.63
Fig 3j, Serum lipopolysaccharides (LPS) level.
Ctrl	Ctrl+NIC	CDAHFD	CDAHFD+NIC
62.39	57.16	80.29	98.76
56.71	72.38	74.77	91.01
64.62	70.36	83.42	100.18
65.65	56.35	80.71	94.13
58.81	62.15	80.42	86.47
53.7	69.06	81.4	90.28
Fig 3l-n, Intestinal gene expression of pro-inflammatory cytokines Tnf-α, Il1b, and Il6, and anti-inflammatory cytokines Il10.
	Ctrl	Ctrl+NIC	CDAHFD	CDAHFD+NIC
Il1b	0.745075	2.6349	4.4023	5.32168
	1.32482	2.57263	4.34763	6.51965
	1.33703	3.35178	4.59703	6.04154
	0.793458	2.92475	3.38138	6.32085
	0.79406	2.88727	3.56991	6.68462
	1.20261	2.28062	3.69643	6.67772
Il6	Ctrl	Ctrl+NIC	CDAHFD	CDAHFD+NIC
	1.05642	1.92853	3.10561	4.7826
	0.674394	1.96038	3.4303	4.49756
	1.63323	2.36375	3.66215	4.71508
	0.740887		4.12847	3.30354
	1.01527	1.92612	3.73224	4.13307
	1.14254	2.58127	3.60826	4.15021
Tnf-α	Ctrl	Ctrl+NIC	CDAHFD	CDAHFD+NIC
	1.44616	2.4028	6.77984	10.7626
	0.81292	1.56706	5.04868	8.83652
	1.40687	1.83555	7.93768	10.6931
	1.04307	1.68119	6.49484	9.16409
	0.9803	2.68241	5.7431	8.73929
	0.591306	1.71301	5.92595	9.52027

## Sheet: Fig. 5
Fig 5c. Serum LPS level.
CDAHFD	CDAHFD+Abx	CDAHFD+NIC	CDAHFD+NIC+Abx
70.18	60.02	92.16	71.25
76.87	65.16	93.41	85.49
84.52	68.15	102.19	69.48
80.02	61.23	93.16	89.15
85.82	70.45	89.57	75.02
82.45	69.46	84.39	78.14
Fig 5d, Serum ALT and AST levels in mice.
	CDAHFD						CDAHFD+Abx						CDAHFD+NIC						CDAHFD+NIC+Abx
ALT	328	311	226	345	395	367	225	306	290	228	270	226	568	542	446	450	464	488	307	319	336	302	348	359
AST	361	369	363	386	343	327	273	327	300	276	249	318	581	564	543	512	548	469	404	438	415	319	369	345
Fig 5e, Hepatic TG content.
CDAHFD	CDAHFD+Abx	CDAHFD+NIC	CDAHFD+NIC+Abx
13.19	10.5	14.2	12.13
15.43	10.32	14.63	12.71
12.02	10.24	15.27	13.41
13.35	9.62	17.71	12.77
13.99	10.55	16.17	11.49
13.03	7.32	15.55	11.81
Fig 5f, Hepatic TCHO content.
CDAHFD	CDAHFD+Abx	CDAHFD+NIC	CDAHFD+NIC+Abx
62.04	62.34	87.59	68.43
73.9	64.78	92.15	52.31
65.69	51.94	89.11	55.65
80.9	60.82	77.85	51.4
73.29	74.3	86.37	65.08
72.08	52.27	73.29	52.61
Fig 5g-i, Intestinal gene expression of pro-inflammatory cytokines Tnf-α, Il1b, and Il6 after Abx treatment.
Il1b	CDAHFD	CDAHFD+Abx	CDAHFD+NIC	CDAHFD+NIC+Abx
	1.03403	0.834619	1.33385	0.91499
	0.883023	0.655131	1.26944	0.778291
	1.02617	0.696842	1.26582	0.942934
	1.18223	0.752774	1.15538	0.902602
	1.0083	0.611375	1.07809	0.928524
	0.895339	0.800164	1.46192	1.02064
Il6	CDAHFD	CDAHFD+Abx	CDAHFD+NIC	CDAHFD+NIC+Abx
	1.03948	1.2504	1.18321	0.945871
	0.972111	1.15595	1.35437	1.12914
	1.10978	1.22501	1.41897	0.915775
	1.07718	1.01431	1.35883	0.901873
	0.974561	1.16393	1.24303	0.936415
	0.849444	1.26524	1.34467	0.966115
Tnf-α	CDAHFD	CDAHFD+Abx	CDAHFD+NIC	CDAHFD+NIC+Abx
	1.1002	0.857426	1.1139	0.903049
	0.848127	0.907743	1.25224	0.77719
	1.06776	0.762334	1.32631	0.931761
	1.16307	0.669404	1.34061	0.99738
	0.996716	0.641248	1.18578	1.07108
	0.865801	0.70298	1.16086	0.937505
Fig 5j-l. Gene expression of ZO-1, occludin, and claudin-1.
Zo-1	CDAHFD	CDAHFD+Abx	CDAHFD+NIC	CDAHFD+NIC+Abx
	1.09762	1.1297	0.732934	1.12504
	0.969048	1.26544	0.920452	1.24884
	0.965441	1.15355	0.95138	1.04268
	1.10019	1.17147	0.71323	1.01841
	0.886118	1.29607	0.815628	0.957601
	0.998891	1.18216	0.7522	1.06567
Occludin	CDAHFD	CDAHFD+Abx	CDAHFD+NIC	CDAHFD+NIC+Abx
	1.1295	1.74451	0.501307	0.881919
	1.11068	1.7519	0.760023	1.27834
	0.86942	1.89954	0.861534	1.07725
	0.817769	1.91085	0.416532	0.796384
	1.00883	2.08614	0.909324	1.21095
	1.11135	2.09578	0.642292	1.11981
Claudin-1	CDAHFD	CDAHFD+Abx	CDAHFD+NIC	CDAHFD+NIC+Abx
	0.850524	1.49218	0.638584	0.916515
	1.14398	1.17117	0.584987	1.13763
	1.17054	1.46979	0.600735	1.09792
	0.869849	1.1414	0.731486	0.988805
	1.09251	1.43848	0.695522	0.89037
	0.923937	1.19757	0.584217	1.18692
Fig 5m-p, Western blot analysis for ZO-1, occludin, and claudin-1 normalized by β-actin.
Zo-1	CDAHFD	CDAHFD+Abx	CDAHFD+NIC	CDAHFD+NIC+Abx
	1.01507	1.40797	0.77941	1.10147
	0.881927	1.27214	0.55761	1.10066
	1.103	1.63924	0.507297	1.45641
Occludin	CDAHFD	CDAHFD+Abx	CDAHFD+NIC	CDAHFD+NIC+Abx
	1.13709	1.24358	0.515182	0.957644
	0.859836	1.23058	0.522979	1.00315
	1.00307	1.38315	0.702319	1.18572
Claudin-1	CDAHFD	CDAHFD+Abx	CDAHFD+NIC	CDAHFD+NIC+Abx
	1.04576	1.43895	0.806563	1.02191
	0.952188	1.29247	0.606341	1.23836
	1.00206	1.53393	0.663951	1.23119
Fig 5q, Changes in relative mRNA levels of genes related to intestinal barrier according to results of gene sequencing of intestinal tissues.
CDAHFD+NIC				CDAHFD+NIC+Abx
0.792298	0.902762	0.81185	0.727204	1.09243	0.946686	0.84908	0.992316
0.830865	1.37833	0.12388	0.168372	2.53818	2.69814	2.56098	2.38527
0.533049	0.671576	0.954847	-1.13607	1.43552	1.39128	1.4533	1.2984
-1.01608	-0.245534	-0.487392	-0.481486	1.48691	1.44454	1.37733	1.33923
0.71329	0.916855	1.06508	-0.864643	2.56573	2.58653	2.55485	2.42599
1.32155	1.89656	1.22327	0.288698	3.43012	3.41712	3.37086	3.22263
1.16575	1.86065	1.28918	0.317623	3.40219	3.40291	3.32934	3.15326
2.47818	2.6799	1.47114	1.16684	3.64974	3.73242	3.63466	3.43749
0.8173	1.07815	-0.525435	0.797268	1.91042	1.96469	1.92832	1.73523
-0.988734	-0.519214	-0.744727	-0.838314	0.27288	0.129464	0.221415	0.00350453
1.22553	1.51749	0.409282	-0.201755	2.56609	2.64003	2.60797	2.40794
0.491903	0.470062	-0.868706	0.313867	1.36482	1.26204	1.38987	1.16887
2.29934	2.40652	1.0335	0.394312	3.30663	3.30918	3.32305	3.17726
-1.31609	-0.767392	-1.18534	-1.04576	1.84315	1.19046	1.07631	0.974062
0.7339	1.09088	0.266956	-0.810285	2.25111	2.47518	2.31041	2.10394
-0.00883385	0.340295	-0.855805	0.0413927	1.61152	1.7944	1.67406	1.41946
-0.164826	0.0393802	-0.0555173	-0.0555173	0.850117	0.72964	0.682486	0.552191
2.44886	2.51936	1.25947	0.730322	3.40059	3.50648	3.44308	3.13526
2.11912	2.20709	0.9456	0.305216	2.75699	3.08995	3.02157	2.75709
0.317899	0.583745	-0.665292	0.30963	1.4438	1.55027	1.53671	1.29062
0.394728	0.598546	-0.643312	3.30578	1.21046	1.49307	1.25019	1.24377
-0.437612	-0.718215	-0.568636	-0.568636	0.67594	0.821671	0.654437	0.357346
0.600431	0.88057	-0.43317	-0.811442	1.96658	2.11255	1.95707	1.71994
2.10204	2.39269	1.59595	1.11182	3.45026	3.56435	3.48343	3.35299
1.23443	1.45802	1.88704	0.88379	1.46467	1.23973	1.41903	1.22611
-0.533422	-0.648929	-0.381481	-0.780942	-0.493657	-0.252497	-0.107673	-0.90916
2.4708	2.33894	2.23314	2.32916	1.90982	2.22423	2.10223	1.97755
2.92166	2.36989	2.43537	2.68574	1.6366	1.89575	2.10305	1.67523
0.126659	0.60794	-0.0884312	0.0608711	-0.13366	0.139347	0.126563	-0.287642
2.24326	1.80126	2.00018	2.38463	1.50616	1.28931	1.60315	1.32912

## Sheet: Fig. 6
Fig 6b. Western blot analysis for Hif-1α normalized by β-actin
Ctrl	Ctrl+NIC	CDAHFD	CDAHFD+NIC
1.19552	1.93631	3.74825	5.19772
0.812836	1.58105	3.37425	4.99283
0.991643	1.0607	2.95926	5.19921
Fig 6d. Western blot analysis for Hif-1α normalized by β-actin after antibiotic cocktail (Abx)
CDAHFD	CDAHFD+Abx	CDAHFD+NIC	CDAHFD+NIC+Abx
1.09078	0.850806	1.2528	0.980999
0.971877	0.798261	1.22668	0.94143
0.937342	0.681049	1.19464	0.892582
Fig 6f. PCR confirmed successful knockdown of Hif-1α
	AAV7-Vector						AAV7-Hif-1α
liver	1.13874	1.08513	1.13999	0.869025	0.920594	0.887344	0.965351	0.904533	0.883042	0.845623	0.831739	0.928192
ileum	1.12722	1.08661	1.12606	1.02342	0.871507	0.812887	0.79091	0.608367	0.681532	0.968294	0.716167	0.63135
Fig 6h.Western blot confirmed successful knockdown of Hif-1α.
	AAV7-Vector						AAV7-Hif-1α
liver	1.19424	0.788515	1.01725	0.809977	0.799419	1.09134	0.885895	0.915196	0.843719	0.767319	1.17457	0.956636
ileum	0.923458	1.12241	0.954135	1.04208	1.2051	0.916866	0.327068	0.393487	0.425753	0.115474	0.125782	0.268731
Fig 6i, Serum ALT and AST levels in mice.
	CDAHFD+AAV7-Vector						CDAHFD+AAV7-Hif-1α						CDAHFD+Nicotine+AAV7-Vector						CDAHFD+Nicotine+AAV7-Hif-1α
ALT	179	161	154	118	125	102	298	312	320	286	256	305	346	265	229	322	312	301	321	318	395	380	414	367
AST	102	119	136	98	116	143	215	198	189	154	135	177	289	317	277	301	246	306	363	383	382	327	294	361
Fig 6j-l, Gene expression of ZO-1, occludin, and claudin-1.
ZO-1		AAV7-Vector						AAV7-Hif-1α
	CDAHFD	1.10045	1.09125	1.0448	0.864047	1.13577	0.812171	0.811813	0.780908	0.713219	0.974411	0.855503	0.876199
	CDAHFD+NIC	0.777598	0.79412	0.882325	0.716651	0.724886	0.736763	0.670868	0.682447	0.677281	0.710407	0.686833	0.63706
Occludin		AAV7-Vector						AAV7-Hif-1α
	CDAHFD	1.04327	1.15654	0.895087	0.916988	1.11201	0.908038	0.798429	0.842648	0.847655	0.936454	0.781958	0.85258
	CDAHFD+NIC	0.799523	0.816209	0.831252	0.724345	0.854655	0.87128	0.647651	0.739482	0.667665	0.642119	0.801787	0.667502
Claudin-1		AAV7-Vector						AAV7-Hif-1α
	CDAHFD	0.914958	0.90435	1.1913	0.979183	0.99008	1.04642	0.898079	0.906452	0.953902	0.810217	0.836265	0.826309
	CDAHFD+NIC	0.866027	0.783163	0.765313	0.786601	0.742802	0.754749	0.636653	0.725616	0.656734	0.526155	0.529297	0.738032
Fig 6n-p. Western blot analysis for ZO-1, occludin, and claudin-1 normalized by β-actin.
ZO-1		AAV7-Vector			AAV7-Hif-1α
	CDAHFD	1.1892	0.88875	0.922046	0.816938	0.965689	0.877976
	CDAHFD+NIC	0.566618	0.675518	0.642975	0.313567	0.50702	0.437621
Occludin		AAV7-Vector			AAV7-Hif-1α
	CDAHFD	1.16337	0.912454	0.924175	0.882552	0.947915	0.905977
	CDAHFD+NIC	0.572385	0.642621	0.476376	0.245129	0.37663	0.409012
Claudin-1		AAV7-Vector			AAV7-Hif-1α
	CDAHFD	1.11158	0.909553	0.978868	0.72546	0.804796	0.876447
	CDAHFD+NIC	0.639401	0.620842	0.792378	0.373439	0.440103	0.508222
Fig 6r-s. Western blot analysis for the p-MEK and p-ERK normalized by MEK and ERK.
p-MEK/t-MEK			p-ERK/t-ERK
AAV7-Hif-1α	AAV7-Vector		AAV7-Hif-1α	AAV7-Vector
0.704623	0.970798		0.481747	1.12594
0.672521	1.26748		0.323211	0.834584
0.585709	0.990591		0.446443	1.12792
0.830228	0.996335		0.64878	1.15817
0.871467	1.24907		0.658802	0.997544
0.560217	1.26735		0.539368	1.03457

## Sheet: Fig. 7
Fig 7b, c, Serum ALT and AST levels in mice.
ALT		AAV7-Vector						AAV7-Hif-1α
	CDAHFD+NIC+Saline	306	309	245	286	235	297	319	296	372	392	359	339
	CDAHFD+NIC+LGG-s	223	205	196	186	194	218	271	233	247	264	258	237
AST		AAV7-Vector						AAV7-Hif-1α
	CDAHFD+NIC+Saline	199	270	210	181	224	239	279	227	302	312	299	279
	CDAHFD+NIC+LGG-s	171	194	179	187	199	204	269	214	189	232	201	217
Fig 7d-g, Intestinal gene expression of pro-inflammatory cytokines Il1b, Il6, and Tnf-α, and anti-inflammatory cytokines Il10.
Il1b		AAV7-Vector						AAV7-Hif-1α
	CDAHFD+NIC+Saline	1.06264	1.07961	1.07828	0.939069	0.915867	0.939904	1.18361	1.21751	1.16808	1.17226	1.12852	1.19303
	CDAHFD+NIC+LGGs	0.844703	0.924019	0.793866	0.732256	0.793287	0.769312	1.02856	1.16854	1.08837	1.06089	0.99871	1.07561
Il6		AAV7-Vector						AAV7-Hif-1α
	CDAHFD+NIC+Saline	1.00846	1.04458	0.99388	0.930727	0.953782	1.07595	1.2659	1.10281	1.1829	1.22223	1.22129	1.18602
	CDAHFD+NIC+LGGs	0.850196	0.881677	0.658801	0.829893	0.849464	0.856762	1.16881	1.05147	1.06616	1.18202	1.11925	1.11639
Il10		AAV7-Vector						AAV7-Hif-1α
	CDAHFD+NIC+Saline	0.947088	1.10003	0.94176	1.05048	0.928923	1.04447	1.06467	1.06542	1.20166	0.952453	1.10666	1.15371
	CDAHFD+NIC+LGGs	1.24831	1.28241	1.18949	1.1643	1.12286	1.2491	1.12747	1.12469	1.05992	1.23227	1.14575	1.11075
Tnf-α		AAV7-Vector						AAV7-Hif-1α
	CDAHFD+NIC+Saline	0.952162	1.0887	1.08769	0.941608	0.826397	1.13977	1.19327	1.31808	1.1443	1.0499	1.30202	1.18489
	CDAHFD+NIC+LGGs	0.870901	0.909124	0.775359	0.771971	0.665121	0.684564	1.06994	0.955363	0.912084	1.08548	0.976116	1.18535
Fig 7h-j, Gene expression of ZO-1, occludin, and claudin-1.
ZO-1		AAV7-Vector						AAV7-Hif-1α
	CDAHFD+NIC+Saline	0.92107	0.908781	1.04151	0.924004	1.11135	1.11702	0.716533	0.778713	0.884969	0.899784	0.919531	0.762849
	CDAHFD+NIC+LGGs	1.30555	1.27922	1.15809	1.08589	1.17102	1.32879	0.854625	0.841099	0.787305	0.808738	0.926225	0.915869
Occludin		AAV7-Vector						AAV7-Hif-1α
	CDAHFD+NIC+Saline	0.976518	1.00029	0.991034	0.858407	1.01203	1.1891	0.796152	0.913429	0.910042	0.881681	0.714576	0.868144
	CDAHFD+NIC+LGGs	1.33512	1.32884	1.27174	1.25919	1.23786	1.12165	0.810503	0.874018	0.801398	0.999741	0.901936	0.847362
Claudin-1		AAV7-Vector						AAV7-Hif-1α
	CDAHFD+NIC+Saline	1.01024	1.01516	1.02415	0.859001	0.88963	1.24587	0.796298	0.844418	0.887135	0.847762	0.743928	1.00986
	CDAHFD+NIC+LGGs	1.42133	1.46208	1.26664	1.3763	1.51337	1.44982	0.955362	0.963993	0.913488	0.860165	0.830393	0.770763
Fig 7l-n, Western blot analysis for ZO-1, occludin, and claudin-1 normalized by β-actin.
ZO-1		AAV7-Vector			AAV7-Hif-1α
	CDAHFD+NIC+Saline	0.917659	1.14767	0.934669	0.70091	0.776166	0.776367
	CDAHFD+NIC+LGG-s	1.5936	1.56405	1.53373	0.843018	0.871295	0.694132
Occludin		AAV7-Vector			AAV7-Hif-1α
	CDAHFD+NIC+Saline	1.17817	1.06609	1.13124	0.823283	0.82942	0.893245
	CDAHFD+NIC+LGG-s	1.72688	1.54589	1.55858	0.79938	0.844439	1.03184
Claudin-1		AAV7-Vector			AAV7-Hif-1α
	CDAHFD+NIC+Saline	1.07672	0.928875	0.990417	0.821691	0.711408	0.752576
	CDAHFD+NIC+LGG-s	2.0068	1.83938	1.77844	0.833977	0.864805	0.845365

## Sheet: Fig. 8
Fig 8a, Exploring the optimal concentration of LGG-s.
ZO-1	Nicotine	-	+	+	+	+
	LGG-s	-	-	100	50	25
		1.04845	0.654982	0.834319	0.800044	0.728309
		0.933028	0.752385	0.950441	0.745714	0.8257
		1.01852	0.762169	0.854883	0.662901	0.807629
Occludin		1.00367	0.606083	0.980931	0.754224	1.16777
		0.911877	0.633855	1.11439	0.712846	1.16142
		1.08445	0.759341	1.12922	0.721192	0.982665
Claudin-1		1.0924	0.786575	0.918313	0.513211	0.358407
		0.921801	0.669127	0.848262	0.563759	0.232342
		0.9858	0.657838	0.830728	0.626361	0.290948
Fig 8b, The role of LGG-s in HIF-1α-specific siRNA knockdown Caco-2 cell.
		Ctrl siRNA		Hif-1α siRNA
ZO-1	Nicotine	+	+	+	+
	LGG-s	+	-	+	-
		1.04739	0.759783	0.378484	0.315514
		1.04316	0.690699	0.386679	0.39331
		0.909447	0.828672	0.54	0.466474
Occludin		1.0534	0.818993	0.743546	0.59337
		1.04279	0.675853	0.642502	0.597752
		0.903804	0.862438	0.743089	0.680646
Claudin-1		0.977212	0.853624	0.507435	0.491638
		1.07294	0.712188	0.424001	0.445624
		0.949849	0.79921	0.503294	0.36832
Fig 8c, Western blot analysis for ZO-1, occludin, and claudin-1 normalized by β-actin after treatment with MEK inhibitor U0126.
		PBS		LGG-s
ZO-1	Nicotine	-	+	+	+
	U0126	-	-	-	+
		0.879669	0.638541	0.82166	0.41945
		1.07456	0.633396	0.762999	0.405063
		1.04577	0.704839	0.898927	0.506124
Occludin		0.91006	0.790302	0.912983	0.59864
		1.09089	0.843401	0.877475	0.63954
		0.99905	0.848489	0.929257	0.508783
Claudin-1		0.892354	0.642515	1.03412	0.48819
		1.09919	0.717616	0.853873	0.52261
		1.00846	0.781084	1.01535	0.429885

## Sheet: Supplementary Fig. 
Supplementary Fig. 1. Liver gene expression in nicotine-exposed MASH mice.
	CDAHFD1	CDAHFD2	CDAHFD3	CDAHFD+NIC1	CDAHFD+NIC2	CDAHFD+NIC3
Cyp2c70	39.459	46.5366	56.6734	104.95	97.6059	100.786
Cyp4a31	52.0728	45.4379	59.5463	31.1382	26.3622	34.2606
Dio1	86.491	70.6926	82.8527	46.4427	48.3706	38.6295
Fmo2	13.055	13.5249	13.8869	26.1836	18.0135	24.3425
Lpin1	13.5179	21.1864	21.5783	49.742	41.4173	60.3478
Acnat2	43.8818	51.6904	54.3713	31.7226	25.187	30.7541
Etfdh	51.5964	48.5273	50.1	38.2487	35.9348	35.0096
Elovl5	161.447	120.942	133.118	102.042	89.436	89.6618
Gpat4	18.0898	15.9704	18.6426	24.7032	27.8312	25.1637
Kyat3	11.1447	8.95334	11.9794	22.8122	12.8988	18.9313
Supplementary Fig. 2. Goblet cell staining and quantification of the ileal tissues. Arrows denote Goblet cells.
Ctrl	Ctrl+NIC	CDAHFD	CDAHFD+NIC
18	13	10	8
21	15	10	6
19	11	12	8
Supplementary Fig. 3. F4/80 and CD3 staining of the ileal tissues.
	CDAHFD	CDAHFD+NIC
F4/80	1.36765	7.89706
	0.926471	6.52941
	0.705882	7.27941
CD3	1.21622	9.81081
	0.72973	8.18919
	1.05405	10.1351
Supplementary Fig. 5. Intestinal gene expression of inflammatory cytokines.
		AAV7-Vector						AAV7-Hif-1α
Il1b	CDAHFD	1.09705	1.04584	0.859561	0.986315	1.18525	0.867369	1.34468	1.25343	1.16292	1.26171	1.32146	1.26301
	CDAHFD+NIC	1.34284	1.41025	1.42014	1.26315	1.26947	1.39904	1.47383	1.53716	1.60837	1.58131	1.38421	1.62371
Il6		AAV7-Vector						AAV7-Hif-1α
	CDAHFD	0.947005	1.10556	0.946681	0.94064	1.12663	0.952043	1.31831	1.21158	1.27053	1.24437	1.32835	1.28689
	CDAHFD+NIC	1.38379	1.36952	1.22309	1.30757	1.21013	1.27376	1.49081	1.41663	1.42574	1.65661	1.39997	1.40083
Tnf-α		AAV7-Vector						AAV7-Hif-1α
	CDAHFD	0.950585	0.987261	1.06606	1.00112	1.02648	0.97266	1.26543	1.07013	1.20556	1.25182	1.03533	1.24715
	CDAHFD+NIC	1.14174	1.29899	1.10236	1.26946	1.23649	1.30321	1.43296	1.56101	1.49456	1.40522	1.42936	1.40114
Il10		AAV7-Vector						AAV7-Hif-1α
	CDAHFD	0.930988	1.01874	1.02173	1.08646	0.903092	1.05175	0.812392	0.909524	0.836125	0.765416	0.843576	0.938378
	CDAHFD+NIC	0.730238	0.852435	0.748318	0.79913	0.750999	0.863294	0.738832	0.687031	0.684333	0.598052	0.687364	0.749794
